# Supplementary material for: Genome sequence of the stramenopile Blastocystis, a human anaerobic parasite
Source: Genome Biol. 2011 Mar 25;12(3):R29. doi: 10.1186/gb-2011-12-3-r29 (PMC3129679; doi:10.1186/gb-2011-12-3-r29)
Supplement: Additional file 3 — Proteins putatively imported in the mitochondria-like organelle. [file gb-2011-12-3-r29-S3.XLS]

## Sheet: Feuil1
Table S6. The in silico proteome of MLOs based on algorithm predictions (MITOPROT and MITOPRED) for mitochondrial-import proteins
Pathway/component	Gene product	Target peptide	Putative mitochondrial leader peptide	Mitoprot score	Mitopred score	Gene code
Genetic information processing
Transcription
	Transcription initiation factor TFIID (subunit D5)	-		0.5321	0.923	GSBLHT00000035001
	RNA-3'-phosphate cyclase	+	MRYITFKGPEQLRYRIIVATLTRK	0.5034	0.99	GSBLHT00001078001
	DNA-directed RNA polymerase	+	MFALRCKHYAITHGLQRLFTTALFSRHPFQRF	0.9979	0.99	GSBLHT00006013001
	Small nuclear ribonucleoprotein	+	MLSRFASRGHPTFSAMNRLSLQRQFANAKKKS	0.9716	0.99	GSBLHT00000443001
Translation
	Ribosomal protein S2	mloDNA	/
	Ribosomal protein S3	mloDNA	/
	Ribosomal protein S3a	+	MAIGKKFLFLSANRFLGKSQKKV	0.8625	0.923	GSBLHT00003991001
	Ribosomal protein S4	mloDNA	/
	Ribosomal protein S7	mloDNA	/
	Ribosomal protein S8	+	MLMNVLANALKSITNAEKRGKRQVLVRP	0.7435	0.923	GSBLHT00002618001
		+	MNVLANALKSITNAEKRGKRQVLVRP	0.7883	0.923	GSBLHT00001017001
		mloDNA	/
	Ribosomal protein S8e	+	MGRQPAMTKLGAKRIYLVRCRGGNIKHRAIRL	0.9553	0.99	GSBLHT00004731001
		+	MGRQPAMTKLGAKRIYLVRCRGGNIKHRAIRL	0.9553	0.99	GSBLHT00004190001
		+	MTKLGAKRIYLVRCRGGNIKHRAIRL	0.8605	0.99	GSBLHT00000136001
		+	MTKLGAKRIYLVRCRGGNIKHRAIRL	0.8608	0.99	GSBLHT00000547001
		+	MTKLGAKRIYLVRCRGGNIKHRAIRL	0.8605	0.99	GSBLHT00004223001
		+	MTKLGAKRIYLVRCRGGNIKHRAIRL	0.8608	0.99	GSBLHT00001342001
		+	MTKLGAKRIYLVRCRGGNIKHRAIRL	0.8605	0.99	GSBLHT00001456001
	Ribosomal protein S9	+	MSTEAKPSVQCFGRKKNAVAVAHCKYGKGVLRL	0.6172	0.846	GSBLHT00004509001
		+	MSTEAKPSVQCFGRKKNAVAVAHCKYGKGVLRL	0.6172	0.846	GSBLHT00000905001
	Ribosomal protein S10	mloDNA	/
	Ribosomal protein S11	mloDNA	/
	Ribosomal protein S12	mloDNA	/
	Ribosomal protein S13	mloDNA	/
	Ribosomal protein S14	mloDNA	/
	Ribosomal protein S15	+	MGRMYGKGKGISASCLPYKRT	0.5063	0.99	GSBLHT00000825001
		+	MGRMYGKGKGISASCLPYKRT	0.5063	0.99	GSBLHT00004192001
		+	MGRMYGKGKGISASCLPYKRT	0.5063	0.99	GSBLHT00002893001
	Ribosomal protein S16	+	MPVVIRLARLGRRHLPFYRIRV	0.9848	0.99	GSBLHT00006813001
		+	MPVVIRLARLGRRHLPFYRIRV	0.9848	0.99	GSBLHT00006604001
	Ribosomal protein S17	+	MATVPKVARY	0.6973	0.923	GSBLHT00003503001
	Ribosomal protein S17e	+	MLFGGFVASFSWRGRVRTKTVKRT	0.5575	0.99	GSBLHT00003016001
	Ribosomal protein S19	mloDNA	/
	Ribosomal protein S24e	+	MSEAAVTVRVRKFMRNPLLKRRQ	0.9187	0.99	GSBLHT00004351001
	Ribosomal protein S26e	+	MPFKRRNHGRSKKGRGHVKPVRCTHCGRC	0.7031	0.923	GSBLHT00003596001
	Ribosomal protein S28e	+	MLAVVDKVLGRTGNTGNVTQVRVTFMDSSKRSIVRNVKGP	0.8995	0.99	GSBLHT00000935001
		+	MHAVVDKVLGRTGNTGNVTQVRVTFLDASKRSIVRNVKGP	0.7522	0.99	GSBLHT00001717001
	Ribosomal protein L1	+	MLRATRPCLFLLASQFRCFGTSMAAGARKNPGRIYYSPLQAVTCVRN	0.9902	0.923	GSBLHT00002205001
	Ribosomal protein L2	+	MGRVIRGQRKGAKGAVFQAHTHLRKGVPQFRALDYSERNG	0.9706	0.99	GSBLHT00003058001
		+	MGRVIRGQRKGAKGAVFQAHTHLRKGVPQFRALDYSERNG	0.9706	0.99	GSBLHT00004648001
		+	MGRVIRGQRKGAKGAVFQAHTHLRKGVPQFRALDYSERNG	0.9706	0.99	GSBLHT00001172001
		+	MGRVIRGQRKGAKGAVFQAHTHLRKGVPQFRALDYSERNG	0.9706	0.99	GSBLHT00002918001
		+	MGRVIRGQRKGAKGAVFQAHTHLRKGVPQFRALDYSERNG	0.9706	0.99	GSBLHT00001384001
		+	MGRVIRGQRKGAKGAVFQAHTHLRKGVPQFRALDYSERNG	0.9706	0.99	GSBLHT00002428001
		+	MGRVIRGQRKGAKGAVFQAHTHLRKGVPQFRALDYSERNG	0.9706	0.99	GSBLHT00000573001
		+	MGRVIRGQRKGAKGAVFQAHTHLRKGVPQFRALDYSERNG	0.9706	0.99	GSBLHT00004783001
	Ribosomal protein L5	mloDNA	/
	Ribosomal protein L6	mloDNA	/
	Ribosomal protein L6e	+	MSRVVPKFFQVRAPATEKPKPTKLRASITAGTVLILLAGRY	0.9506	0.99	GSBLHT00000735001
	Ribosomal protein L10e	+	MGRRPARCYRYCKNKPYIKSRFCRG	0.9407	0.923	GSBLHT00004461001
		+	MGRRPARCYRYCKNKPYIKSRFCRG	0.9407	0.923	GSBLHT00003175001
	Ribosomal protein L11	+	MSKPVLTACIRLRI	0.6734	0.99	GSBLHT00001982001
	Ribosomal protein L12	mloDNA	/
	Ribosomal protein L14	mloDNA	/
	Ribosomal protein L15	+	MVTRIRSFSALPSRFSKNRKARGHVSAGHGRIGKHRCHPSGRG	0.9899	0.99	GSBLHT00000092001
	Ribosomal protein L16	mloDNA	/
	Ribosomal protein L17	+	MKHRVIFRKLGRKTSHRTAMLRNLTTSLIEH	0.9973	0.99	GSBLHT00001602001
	Ribosomal protein L18a	+	MRLFAPNPVTA	0.8329	0.99	GSBLHT00004651001
		+	MRLFAPNPVTA	0.8329	0.99	GSBLHT00000863001
	Ribosomal protein L18e	+	MGMGIDLVAGGRNCGHKKRQAPKSENVYLALLVNLYRFLARRTNAR	0.6966	0.846	GSBLHT00001996001
	Ribosomal protein L19	+	MLGVYSNQLIRGISRTIPRAFAACFASA	0.9832	0.99	GSBLHT00006767001
		+	MVSLKLQKRL	0.6183	0.923	GSBLHT00001239001
		+	MVSLKLQKRL	0.6183	0.923	GSBLHT00002219001
	Ribosomal protein L20	+	MGFVAHQYHKKIIKLAKGYRGRQKNCYRIAIRSVIKAQARSYVGRKLKKRDMRSLWIQRINAASRLFGTNYNHL	0.9523	0.99	GSBLHT00004281001
	Ribosomal protein L21	+	MPHANGYRARTRYMFKRAFRC	0.9923	0.99	GSBLHT00004540001
	Ribosomal protein L21	+	MYITRPVGRFGLQLLRKQVPAFSCNASQRWFSDKVTPE	0.9352	0.99	GSBLHT00006462001
	Ribosomal protein L24	+	MQNMKRLVHPVIKHRM	0.5965	0.923	GSBLHT00004212001
	Ribosomal protein L25	+	MFSSVRIGASLAPRIIEGLRPFSKAVSQK	0.8606	0.99	GSBLHT00003173001
	Ribosomal protein L27	+	MLHGSVFCLFCRFAHNQSGGKTLNGRDSNPKYLGLKKFGGEKVIPGNIIMRQRGTKFHPGQGVGMGRD	0.5517	0.846	GSBLHT00003404001
	Ribosomal protein L32e	+	MSPARKVKIVKKRTVSFPRFQADKFKRMNQHWRKPKGIDGRCRRRFRG	0.9096	0.99	GSBLHT00004739001
		+	MSPSRKIKIVKKRTVSFPRFQADKFKRMNQHWRKPKGIDGRCRRRFRG	0.9096	0.99	GSBLHT00004013001
		+	MSPARKVKIVKKRTVSFPRFQADKFKRMNQHWRKPKGIDGRCRRRFRG	0.9096	0.99	GSBLHT00001382001
	Ribosomal protein L34e	+	MVANRRVTYRRRHSYNTASNRIEVVKTPGARLTAHYIEKSVQAPKCRCCKKVLPGIPRLRR	0.9824	0.846	GSBLHT00000223001
		+	MVANRRVTYRRRHSYNTASNRIEVVKTPGARLTAHYIEKSVQAPKCRCCKKVLPGIPRLRR	0.9824	0.846	GSBLHT00000273001
	Ribosomal protein L35a	+	MPKHSNKLYVKGVFLGYRRS	0.9583	0.99	GSBLHT00003787001
	Ribosomal protein L35a	+	MPYRHPKLCVKGVFMGYRRS	0.9814	0.99	GSBLHT00001100001
	Ribosomal protein L37e	+	MSVFFVVLKNVTKGTSSFGKRHTKTHTICRRCGRRAFHIQKSRCGSCGYPDAKMRHYNWALKSSRRRGQGTGRMSYLKTMTRRFKNGFRE	0.9972	0.99	GSBLHT00006137001
	Ribosomal protein L37e	+	MRHYNWALKSSRRRGQGTGRMSYLKTMTRRFKNGFRE	0.98	0.99	GSBLHT00001315001
	Ribosomal protein L37ae	+	MRSRGVTLVQLKSAMGKRTKKVGICGKYGTRYGSSLRKIVKKIEISQHGTYTCAFCGKNTVKRT	0.9837	0.846	GSBLHT00003260001
	Ribosomal protein L39e	+	MRQNRPLPQWFRLRTGNTIRY	0.9752	0.99	GSBLHT00004676001
	Ribosomal protein L4/L1e	+	MVGGAARPVVSVYSVETANKIVSTVPLPSVFTAPIRTDVVQFVHTNLNKNHRQPYAVFKRAGHQHSAISWGTGRAVARVPRVSGGGTARSGQGAFANMCRKGRMFAPTKIWR	0.9941	0.99	GSBLHT00004782001
	Ribosomal protein L7/L12	+	MFARQCVYGCKRILSYGSEFGFSRSSASAVRYLTRCAVPRTVSVPVAQRYFSTESAAK	0.9839	0.846	GSBLHT00004275001
	Ribosomal protein L14b/L23e	+	MAAKRGRGGAAGNKFKMSLGLPAGAIMNCADNTGAKNLYVISVYGIGARLNRL	0.5567	0.99	GSBLHT00004091001
		+	MAAKRGRGGAAGNKFKMSLGLPAGAIMNCADNTGAKNLYVISVYGIGARLNRL	0.5567	0.99	GSBLHT00000749001
	Ribosomal protein L19/L19e	+	MVSLKLQKRL	0.6183	0.923	GSBLHT00000511001
	Ribosomal protein L37a/L37e	+	MRHYNWALKSSRRRGQGTGRMSYLKTMTRRFKNGFRE	0.98	0.99	GSBLHT00004683001
	Like-Sm ribonucleoprotein, core	+	MLSRFASRGHPTFSAMNRLSLQRQFANAKKKS	0.9716	0.99	GSBLHT00000443001
Electron transport chain (ETC)
Complex I
	subunit NuoA (ND3)	mloDNA	/
	subunit NuoB (NDUFS7)	+	MQRIITSAARVA	0.9885	0.99	GSBLHT00001128001
	subunit NuoC (NDUFS3)	mloDNA	/
	subunit NuoD (NDUFS2)	mloDNA	/
	subunit NuoE (NDUFV2)	+	MFRALTSVSSRV	0.883	0.923	GSBLHT00002525001
	subunit NuoF (NDUFV1)	+	MQTLLTRGIRSCVSKPSVYRVVARSFAAGPAAP	0.997	0.923	GSBLHT00004741001
		+	MQGEIPIFSSLNRMQTLLIRGTRTYLGKPSVFRAIARSFAAGPAAP	0.9611	0.846	GSBLHT00004120001
	subunit NuoG (NDUFS1)	mloDNA	/
	subunit NuoH (ND1)	mloDNA	/
	subunit NuoI (NDUFS8)	+	MLSQLASRSARLVNVSSVRCFSAFAPTA	0.8802	0.99	GSBLHT00000039001
	subunit NuoJ (ND6)	mloDNA	/
	subunit NuoK (ND4L)	mloDNA	/
	subunit NuoL (ND5)	mloDNA	/
	subunit NuoM (ND4)	mloDNA	/
	subunit NuoN (ND2)	mloDNA	/
	subunit NDUFA2	-				GSBLHT00002815001
	subunit NDUFA5	+	MFVSRVLCTTLKRT	0.8666	0.99	GSBLHT00001450001
		+	MQCDMGWFMTCCRMFVTRALCSMVKRT	0.848	0.846	GSBLHT00003336001
	subunit NDUFA6	+	MPAYQTLMEMGPALTSRAASAKAVRLYKAIVKQLPRIISTYQMNL	0.6101	0.99	GSBLHT00000993001
	subunit NDUFA9	+	MLRTLVMKNSLRVLSRSITSDMIPGTVGLGGRMSQCPLKVTIFGASTGNLGRSVVYELASRGVTCMIPYRG	0.9968	0.923	GSBLHT00003749001
	subunit NDUFB9	-			0.846	GSBLHT00001592001
	subunit NDUFA12 isoform CRA_a	-		0.9516	0.99	GSBLHT00003226001
Complexe II
	Succinate dehydrogenase flavoprotein subunit (SDHA)	+	MGKTAPALTRAFRATACRS	0.9202	0.923	GSBLHT00001115001
		+	MGKTAPALTRAFRATACRS	0.9202	0.923	GSBLHT00001919001
		+	MGKTAPALTRAFRATACRS	0.9202	0.923	GSBLHT00002557001
		+	MLPSCRILGKTAPALTRAFRATACRS	0.9552	0.923	GSBLHT00002394001
	Succinate dehydrogenase iron-sulphur subunit (SDHB)	+	MLVKSFTRQPFLLQSAAQRL	0.88	0.846	GSBLHT00003962001
	Succinate dehydrogenase cytochrome b560 (SDHC)	+	MKASPVLFQRPLSYIEEQY	0.2121		GSBLHT00002024001
	Succinate dehydrogenase cytochrome b small subunit (SDHD)	+	MAMTMRALRLGQMSAKSISCYASSVAPVFVRF	0.9417		GSBLHT00001873001
Ubiquinone biosynthesis
	Ubiquinone biosynthesis protein	+	MSSIAMRLPRTLRVSRFLKCRM	0.9984	0.923	GSBLHT00001718001
Fe/S cluster assembly
	Monothiol glutaredoxin (Grx5)	+	MYRSLAAIQLSRQLFKSYSRLPRVFFSSQSAD	0.9956	0.99	GSBLHT00002529001
	Mitoferrin (Mrs3/Mrs4)	-				GSBLHT00002317001
	Cysteine desulfurase Nfs1	-				GSBLHT00003950001
	Scaffold protein Isu1	+	MFTFVKGVVPKAQRL	0.9816	0.99	GSBLHT00001972001
		+	MFSLARSAPRFVFAARSLTCTTRLY	0.9902	0.99	GSBLHT00000605001
	Scaffold protein Isa2	+	MYRFVSSTRLVTPIFSRSFTKVINSG	0.9957	0.923	GSBLHT00001626001
	Heat shock protein 70 (Hsp70)	-				GSBLHT00000172001
	Heat shock protein 40	+	MFHFARSATRGLSNYLLGAMQARLLLRQSQNVFTRSLFGFGGSPGNMGCRG	0.9845	0.923	GSBLHT00002061001
		+	MLGAFARKAISTVGMRPLGLQLNRNFLVPMHGQLSSNGLFGRHMSSTRD	0.9849	0.99	GSBLHT00001514001
	Nucleotide exchange factor Mge1	+	MLTPLLSACSIVWSLLLFVTPADGRPLYRSFHPA	0.4672		GSBLHT00000826001
	P-loop NTPase Ind1	-				GSBLHT00004458001
	Ferredoxin	+	MLALCPLTALARGVVSRGFVTIHFHT	0.6646		GSBLHT00006907001
	Frataxin	-				GSBLHT00003262001
Mitochondrial protein import
Translocase of the Outer Mitochondrial Membrane (TOM)
	Tom70	-				GSBLHT00002996001
Sorting and Assembly Machinery of the Outer Mitochondrial Membrane (SAM)
	Sam50	-				GSBLHT00002544001
Mitochondrial Intermembrane Space Import and Assembly (MIA)
	Erv1	+	MFSRLFSARPIIARAGIRIRSGVSNPCRWIAHSSVRM	0.9978	0.846	GSBLHT00004432001
Intermembrane Space Chaperones
	Tim9-Tim10	-				GSBLHT00006802001
	Tim8-Tim13	-				GSBLHT00002177001
Carrier Translocase of the Inner Mitochondrial Membrane (TIM22)
	Tim22	-				GSBLHT00006810001
Presequence Translocase of the Inner Mitochondrial Membrane (TIM23)
	Tim23	-				GSBLHT00002580001
	Tim17	-				GSBLHT00004366001
	Tim50	-				GSBLHT00003760001
	Tim21	-		0.8144	0.846	GSBLHT00006840001
Presequence Translocase-Associated Motor (PAM)
	Heat shock protein 70 (Hsp70)	-				GSBLHT00000172001
	Nucleotide exchange factor Mge1	+	MLTPLLSACSIVWSLLLFVTPADGRPLYRSFHPA	0.4672		GSBLHT00000826001
	Pam18	+	MFHFARSATRGLSNYLLGAMQARLLLRQSQNVFTRSLFGFGGSPGNMGCRG	0.9845	0.923	GSBLHT00002061001
	Pam16	+	MFANAIRTSIKALRVPAVVPLRSMMTCTNYRPNTNLHRSHPGQLYVQRRTFWGPVVRLFTQLAASL	0.9974	0.846	GSBLHT00003828001
	Mdj2	-		0.88		GSBLHT00002551001
Mitochondrial Processing Peptidases
	Mitochondrial-processing peptidase (subunit α)	+	MLRIGATTQRLVRSTLRY	0.9944	0.99	GSBLHT00002139001
	Mitochondrial-processing peptidase (subunit β)	+	MLSRIIHNPRLLVPSRNLLRAFSSSLPSYLFNVPATEVTTLPNGVRVLSQGGYGK	0.9727	0.923	GSBLHT00000603001
	Oct1	-		0.4925		GSBLHT00003424001
	Imp1-Imp2	-				GSBLHT00001554001
	m-AAA (Yta12)	-				GSBLHT00003617001
	m-AAA (Yta10)	-				GSBLHT00001341001
Mitochondrial Export Machinery
	Oxa1	-				GSBLHT00000408001
	Mdm38	-				GSBLHT00000342001
	Cpn60	+	MQRVASRGSTLIRRCFATGKELK	0.9942	0.99	GSBLHT00004934001
		+	MQRVASRGSTLIRRCFATGKELK	0.9942	0.99	GSBLHT00003882001
	Cpn10	-				GSBLHT00000791001
	hsp78	+	MLTKATKLMFTARPLLTLSRS	0.9399	0.923	GSBLHT00003506001
	Zim17	-				GSBLHT00000541001
Pyruvate metabolism
	Pyruvate Dehydrogenase E1 (subunit α)	+	MLTCAVGKTLPRQLIRAFSSKTFTV	0.9974	0.99	GSBLHT00003293001
	Pyruvate Dehydrogenase E1 (subunit β)	+	MLALSRAARLSGCSIIRTFSAGAVAN	0.9942	0.99	GSBLHT00000783001
	Pyruvate Dehydrogenase E2 (dihydrolipoamide acetyltransferase)	+	MLSRFAVATRSGVTAVNLLSRTHGSVSHIIRCFASSLPEH	0.9348	0.993	GSBLHT00002666001
		+	MFATRLVNSVIRSSNIKLVRLFNSEYTKHFLMPAAARLVALNNLDASSIVGTGLGGRIMRY	0.9682	0.923	GSBLHT00004131001
	Pyruvate Dehydrogenase E3 (dihydrolipoamide dehydrogenase)	-				GSBLHT00001564001
	Pyruvate:Ferredoxin (flavodoxin) Oxidoreductase (PFO)	+	MFSTCAKRAVCGISRF	0.9837	0.99	GSBLHT00003667001
		+	MFSTCAKRAVCGISRF	0.9841	0.99	GSBLHT00000186001
		+	MLAVALKQSFRQSAMLAGSLNGSVAKSTFTRLFSEYKKVR	0.8813	0.99	GSBLHT00000020001
		+	MLAVALKQSFRQSAMLAGSLNGSVAKSTFTRLFSEYKKVR	0.8813	0.99	GSBLHT00003114001
	Pyruvate:NADP+ Oxidoreductase (PNO)	+	MTPFRIHSFFQPYLVSKYCPRTIVFRHSLLCSRNRTVELWNRIIFFSITKV	0.9627	0.846	GSBLHT00004748001
	Pyruvate Carboxylase (subunit α)	+	MFKLGTSSSILSKCGWRLLSKRSFEK	0.9876	0.846	GSBLHT00003201001
	Pyruvate Carboxylase (subunit β)	+	MITCPMPGSVCRVLVKNGEKV	0.5951	0.846	GSBLHT00003874001
	Acetate:succinate CoA Transferase (ASCT)	-				GSBLHT00003436001
	Succinyl-CoA Synthetase subunit α (SCSα)	+	MLSCVSKVSRIGLSVARA	0.6578	0.99	GSBLHT00000122001
		+	MLSSVSKVSRIGLSVARA	0.6678	0.99	GSBLHT00005000001
		+	MLSSVSKVSRIGLSVARA	0.6678	0.99	GSBLHT00003412001
	Succinyl-CoA Synthetase subunit β (SCSβ)	+	MFTRGLIAASTKTYVSSMLKMAPKAVGAVRNLNIHEWQSKQLIQKYGGRA	0.924	0.99	GSBLHT00003987001
	Ferredoxin	+	MLALCPLTALARGVVSRGFVTIHFHT	0.6646		GSBLHT00006907001
	Malate Dehydrogenase (MDH)	+	MFASRSAVVAKAFTRA	0.9928	0.99	GSBLHT00004946001
		+	MFARTFSRAVRSFSTGAKVA	0.9934	0.99	GSBLHT00003459001
	Fumarate Hydratase	+	MHFRFPFFPSFHIYRYYSSPFFLKIAYSLLRMSALIRSAPKAAAASRIFLRGAATRT	0.9946	0.846	GSBLHT00000432001
	Iron-hydrogenase	+	MLSALSSFAVRRSFLAAASCRSFAAAAQGN	0.9911	0.923	GSBLHT00004759001
	Iron hydrogenase assembly protein	+	MIPCFARRACRFTRLLSTATGNA	0.9953	0.99	GSBLHT00004650001
Propionate metabolism
	Methylmalonyl-CoA mutase	+	MLAATRQLAKTSVRA	0.929	0.923	GSBLHT00003076001
	Methylmalonyl-CoA epimerase	+	MLANFARRAFATAKPYRILGIQQIAI	0.9689	0.99	GSBLHT00001833001
	Propionyl-CoA carboxylase subunit α	+	MRFHVSYIIFALYCSLNLIRTMFGRSFSGIRSVSKLARSFATEGELP	0.9978	0.99	GSBLHT00002340001
		+	MFGRSFSGIRGVSKLARSFATEGELP	0.9582	0.923	GSBLHT00002720001
		+	MFGRSFSGIRGVSKLARSFATEGELP	0.9582	0.923	GSBLHT00004865001
		+	MFGRSFSGIRGVSKLARSFATEGELP	0.9582	0.923	GSBLHT00003691001
		+	MFGRSFSGIRGVSKLARSFATEGELP	0.9582	0.923	GSBLHT00004869001
		+	MFGRSFSGIRGVSKLARSFATEGELP	0.9582	0.923	GSBLHT00003043001
	Propionyl-CoA carboxylase subunit β	+	MISKRAVTLARSFAGAVDLT	0.8317	0.923	GSBLHT00000198001
		+	MISKRAVTLARSFAGAVDLT	0.8317	0.923	GSBLHT00000337001
		+	MISKRAVTLARSFAGAVDLT	0.8317	0.923	GSBLHT00000622001
		+	MISKRAVTLARSFAGAVDLT	0.8317	0.923	GSBLHT00004360001
		+	MISKRAVTLARSFAGAVDLT	0.8317	0.923	GSBLHT00003039001
		+	MISKRAVTLARSFAGAVDLT	0.8317	0.923	GSBLHT00004139001
		+	MISKRAVTLARSFAGAVDLT	0.8317	0.923	GSBLHT00003728001
		+	MISKRAVTLARSFAGAVDLT	0.8317	0.923	GSBLHT00005034001
		+	MISKRAVTLARSFAGAVDLT	0.5593	0.923	GSBLHT00005127001
Fatty acid metabolism
Beta oxidation
	Enoyl-CoA hydratase	+	MQTSLTRLRRLGLVSVAL	0.6704	0.99	GSBLHT00003872001
	3-hydroxyacyl-CoA dehydrogenase	+	MVSKSKRTHSLDLFVNVLNKNVIGYFNMVRL	0.9193	0.846	GSBLHT00001577001
	Long-chain acyl-CoA synthetase	+	MLSRSFSVLKTRNVVRALSTSLKSY	0.9945	0.99	GSBLHT00005057001
Fatty acid biosynthesis
	trans-2-enoyl-CoA reductase	+	MAAIAVLKNSMLKPSLCRFAGTVNAAVFQKYGNPTNVLRRQ	0.9883	0.923	GSBLHT00003087001
	Biotin carboxylase	-		0.9779	0.846	GSBLHT00003873001
	Acetyl-CoA carboxylase	-				GSBLHT00002372001
	3-oxoacyl-[acyl-carrier-protein] reductase	+	MSQVCIISGCSRGIGKAIATT	0.9002	0.99	GSBLHT00004238001
	3-oxoacyl-[acyl-carrier-protein] synthase	-				GSBLHT00001803001
	2-enoyl-[acyl-carrier-protein] reductase	+	MLANKVVLVTGIANGRSIAWNIAKK	0.8534	0.923	GSBLHT00002120001
	Acyl carrier protein	+	MSAIVFSSVRLLRTPIFIRS	0.7049	0.923	GSBLHT00006586001
Amino acid metabolism
Glutamate metabolism
	Glutamine synthetase	-		0.9203	0.99	GSBLHT00003975001
	Glutamyl-tRNA synthetase	+	MPFPFSFVRFASTTRVRF	0.8672	0.923	GSBLHT00002195001
	Aspartate aminotransferase	+	MFAKVVKFARPTVYRSFATSRWAA	0.9906	0.923	GSBLHT00001883001
Alanine and aspartate metabolism
	Aspartate ammonia-lyase	+	MHFRFPFFPSFHIYRYYSSPFFLKIAYSLLRMSALIRSAPKAAAASRIFLRGAATRT	0.9946	0.846	GSBLHT00000432001
		+	MSALIRSAPKAAAASRIFLRGAATRT	0.9481	0.99	GSBLHT00003689001
	Aspartyl-tRNA synthetase	+	MLARRAYFSLKFSSRLFRSLSSKADAF	0.9985	0.923	GSBLHT00004119001
	Alanyl-tRNA synthetase	+	MLLCSGRELSRRIFKSRSPV	0.9424	0.99	GSBLHT00002062001
	Asparagine synthetase	-		0.5478	0.846	GSBLHT00000024001
	Aspartate aminotransferase	+	MFAKVVKFARPTVYRSFATSRWAA	0.9906	0.923	GSBLHT00001883001
	Alanine aminotransferase 2	+	MLRIVNRFSLPTLRSFSSRITID	0.9868	0.846	GSBLHT00000248001
		+	MLRIVNRFSLPTLRSFSSRITID	0.9868	0.846	GSBLHT00002838001
		+	MLRIVNRFSLPTLRSFSSRITID	0.9868	0.846	GSBLHT00001954001
		+	MLRIVNRFSLPTLRSFSSRITID	0.9868	0.846	GSBLHT00001704001
Glycine, serine, threonine metabolism
	Threonine synthetase	-		0.5825	0.846	GSBLHT00000336001
	Threonine dehydrogenase	+	MLATAAKATFSAARTFATANAPR	0.9081	0.99	GSBLHT00000053001
		+	MLATAAKATFSAARTFATANAPR	0.9081	0.99	GSBLHT00004476001
	Glycine hydroxymethyltransferase	+	MISALSRSIRLSAARI	0.9732	0.99	GSBLHT00000063001
	D-3-phosphoglycerate dehydrogenase	+	MQASRFVRAFASAAKPKILVTRQIPAPAMKM	0.9832	0.99	GSBLHT00002576001
	Glycine dehydrogenase	+	MQSLIRSALRRTGSLAVVARFASTRPFAPVFNFV	0.9975	0.99	GSBLHT00002695001
	Aminomethyltransferase	+	MLATVAKTFTRPAIRAFSVSANIA	0.992	0.99	GSBLHT00004896001
	Glycyl-tRNA synthetase	+	MVRSFSTNVVDIGGIRASLTRQ	0.8176	0.99	GSBLHT00002974001
	Phosphatidylserine decarboxylase	+	MFTVVRATRATSGKAISRCLFASAKSSKPFYRRFITPTTVGL	0.9975	0.99	GSBLHT00001228001
Methionine metabolism
	Methionyl-tRNA synthetase	+	MLRSFSSFLRRGGSLARF	0.9535	0.846	GSBLHT00003822001
Cysteine metabolism
	Cysteinyl-tRNA synthetase	+	MICRLKLFQRQIRSFSTVLPRL	0.9965	0.923	GSBLHT00002640001
	Aspartate aminotransferase	+	MFAKVVKFARPTVYRSFATSRWAA	0.9906	0.923	GSBLHT00001883001
Valine, leucine, isoleucine metabolism
	Branched-chain amino acid aminotransferase	+	MSLSALHRSSLTLGMTVARSFSSTFNII	0.9814	0.99	GSBLHT00003383001
	Leucyl-tRNA synthetase	+	MLKVAITGTKRIQHARLFACLRGFSTTAEEA	0.7923	0.923	GSBLHT00001877001
	Isoleucyl-tRNA synthetase	+	MSQKIGKAASKIFSKTINSPKTSFPMFANPALREKPYLKRCTSGMYMTPMKYCNVDLYNWQKQARS	0.9394	0.923	GSBLHT00003871001
	Valyl-tRNA synthetase	-		0.9153	0.923	GSBLHT00003901001
Valine, leucine, isoleucine degradation
	Isovaleryl-CoA dehydrogenase	+	MLTSRLLHSGRALVPCFISPILFGNNQLITRKLVNAFSTN	0.9559	0.923	GSBLHT00003112001
	3-hydroxyacyl-CoA dehydrogenase	+	MVSKSKRTHSLDLFVNVLNKNVIGYFNMVRL	0.9193	0.846	GSBLHT00001577001
	3-hydroxyisobutyrate dehydrogenase	-		0.6995	0.846	GSBLHT00004791001
Lysine metabolism
	Diaminopimelate decarboxylase	-				GSBLHT00000886001
	Lysyl-tRNA synthetase	+	MAAVASRGFSKVVENN	0.7542	0.923	GSBLHT00004110001
Arginine, proline metabolism
	Prolyl-tRNA synthetase	-		0.9737	0.846	GSBLHT00003281001
	Aspartate aminotransferase	+	MFAKVVKFARPTVYRSFATSRWAA	0.9906	0.923	GSBLHT00001883001
Histidine metabolism
	Imidazolonepropionase	-		0.814	0.923	GSBLHT00000913001
Phenylalanine, tyrosine metabolism
	Phenylalanyl-tRNA synthetase	+	MLSRSFYVCYSASKRSFVNLVKFI	0.9337	0.99	GSBLHT00002969001
	Tyrosyl-tRNA synthetase	-		0.6259	0.846	GSBLHT00002404001
	Tyrosyl-tRNA deacylase	+	MRVVLQRVLSASVTVD	0.9082	0.99	GSBLHT00005109001
Nucleotide metabolism
Purine metabolism
	Ribose-phosphate pyrophosphokinase	+	MWSKLFGCSVKQTARFVNRANSPLLRKALTRVQSTGTNQASWNVGGILGAGALGLTCCYLTSRAFAQSKDNE	0.9982	0.99	GSBLHT00002769001
	DNA-directed RNA polymerase II	+	MNGAVNPSTTKLFRVRKTVFKMLSKRGY	0.9551	0.99	GSBLHT00006021001
	Adenylate kinase	+	MSFYKNLNVALHLKRKNILFIGAPGSGKGTYSRIISPILMIP	0.8453	0.923	GSBLHT00004526001
	Adenosine deaminase	+	MKKAEKAFQNQIVTRLVLSINRS	0.9195	0.923	GSBLHT00006765001
Pyrimidine metabolism
	Dihydroorotate oxidase	+	MFCRFSRVAPRLTRSFSSGTSAK	0.9955	0.99	GSBLHT00000463001
	DNA-directed RNA polymerase II	+	MNGAVNPSTTKLFRVRKTVFKMLSKRGY	0.9551	0.99	GSBLHT00006021001
	Thymidylate synthase	+	MSIIRFSIVAAMTTKRGIGLNGGLP	0.8795	0.99	GSBLHT00000592001
	Pseudouridylate synthase	+	MRCVVPYIYKHETFCKQRWFGKKIIDV	0.572	0.846	GSBLHT00001949001
Histone proteins
	Histone H3	+	MARTKQTARKSTGGKVPRKQLATKAARKSSPAAGAVKKPHRYRP	0.997	0.923	GSBLHT00000394001
		+	MARTKQTARKSTGGKVPRKQLATKAARKSSPAAGAVKKPHRYRP	0.997	0.923	GSBLHT00002457001
		+	MARTKQTARKSTGGKVPRKQLATKAARKSSPAAGAVKKPHRYRP	0.997	0.923	GSBLHT00003697001
		+	MARTKQTARKSTGGKVPRKQLATKAARKSSPAAGAVKKPHRYRP	0.997	0.923	GSBLHT00003697001
		+	MARTKQTARKSTGGKVPRKQLATKAARKSSPAAGAVKKPHRYRP	0.997	0.923	GSBLHT00002668001
		+	MARTKQTARKSTGGKVPRKQLATKAARKSSPAAGAVKKPHRYRP	0.997	0.923	GSBLHT00001054001
	Histone H4	+	MSGRGKGGKGLGKGGAKRHRKVMRDNILGITKPAIRRLARRGGVKRI	0.9828	0.923	GSBLHT00000395001
		+	MSGRGKGGKGLGKGGAKRHRKVMRDNILGITKPAIRRLARRGGVKRI	0.9828	0.923	GSBLHT00002458001
		+	MSGRGKGGKGLGKGGAKRHRKVMRDNILGITKPAIRRLARRGGVKRI	0.9828	0.923	GSBLHT00001053001
		+	MSGRGKGGKGLGKGGAKRHRKVMRDNILGITKPAIRRLARRGGVKRI	0.9828	0.923	GSBLHT00000647001
	Histone H2A	+	MSGKGKGKGGRG	0.9264	0.923	GSBLHT00000453001
		+	MSGKGKGKGGRG	0.9264	0.923	GSBLHT00000533001
		+	MSGKGKGKGGRG	0.9297	0.99	GSBLHT00003483001
		+	MSGKGKGKGGRG	0.9297	0.99	GSBLHT00003483001
		+	MTRSTKAGLQFPVGRIHRFLKGRVSSRQRV	0.9623	0.99	GSBLHT00002166001
Transporters/carriers
	2-oxoglutarate/malate carrier protein	+	MSNKNSIAYTLRPYIAGGSGAIFSSICIHPIDLVKVRLQVANTAAEGRISGMAIAKSVVRNEGVRGLFSGLSAAIARQ	0.8238	0.99	GSBLHT00001031001
	ABC transporter type 1	+	MWMYAESQSIRMGGKIRAMVSDAIYRKAFTLSSVSRC	0.6342	0.846	GSBLHT00000203001
		+	MMMIVKIGVGMKSMVSEAIYRKALRLTSTAKGSTSTGQLVNIMSNDTNSLLMFMMMVTVIIMVPFMLVICVVLVASMMGVLTWVAIAIYFVMLIIQFCVVGVSRPVRR	0.8329	0.99	GSBLHT00002462001
	ABC transporter, putative	+	MCKRYLTRQWTMKTVIQSPLGYLSASGGVVNVVSRN	0.9951	0.923	GSBLHT00007193001
	Arginine/ornithine transport system ATPase	+	MFSCLGRSLSRAIPRCHAAAGCSIRLFGTQYSVE	0.9962	0.99	GSBLHT00000932001
	ATP/ADP translocator	+	MGKHQDRRLTFWQNFIAGGIAGVGSRTFTSPLDVVKIICQVGSKQHTGFIGTFKNVYSQEGLKGFWKGNGVACVRLFPYSAINF	0.4117	0.99	GSBLHT00004392001
	UAA transporter	+	MIPVMLAGTLFGTRKY	0.8551	0.923	GSBLHT00000498001
Oxygen salvage
	Thioredoxin-dependent peroxide reductase	+	MFMIPKFSKAVATAGRRFAAPAAFARCFSQITYGP	0.9909	0.99	GSBLHT00004827001
	Thioredoxin	+	MIAARMNRMLFASALSSAKMLPQLRCFASAADKL	0.9594	0.923	GSBLHT00003598001
	Glutathione peroxidase	+	MIYQFVFRDITGASVAFSQFRG	0.5373	0.846	GSBLHT00004774001
	Glutathione reductase	-		0.7529	0.846	GSBLHT00000012001
	Superoxide dismutase	+	MYMKSFSSVIKSASLLRSFATAPYVIRALPYAKNAL	0.9737	0.99	GSBLHT00000584001
	Glycerol-3-phosphate dehydrogenase	-		0.5269		GSBLHT00002437001
	Alternative oxydase (AOX)	+	MFSRFCSRSLTSRVPFFIRA	0.9557	0.99	GSBLHT00000602001
Others
	FAD-dependent pyridine nucleotide-disulphide oxidoreductase	+	MLRVNIAKRFFSAFPKGRKIVIVGGVA	0.9825	0.99	GSBLHT00000166001
	Acyl-CoA N-acyltransferase	+	MINIKVTHSSVWNSQTSFRFMNILYRQ	0.7953	0.846	GSBLHT00000389001
		+	MKNRGDSIIANNTHNQKRIVQRM	0.9122	0.846	GSBLHT00006629001
	Acetyl CoA synthetase subunit α	+	MFVRRLAAFKPMPFARMFTSSIKDY	0.9826	0.99	GSBLHT00001210001
		+	MLSRSFSVLKTRNVVRALSTSLKSY	0.9944	0.99	GSBLHT00001861001
		+	MLAGRFLWNCRRVCVRSFASSLKDI	0.9926	0.923	GSBLHT00002497001
	Biotin-acetyl-CoA-carboxylase ligase	+	MLSVKAVLARSGVKPLSGPFVKPIQARF	0.8497	0.846	GSBLHT00002979001
	Short-chain dehydrogenase/reductase	+	METSTAFYWGFAIVFLLLLRRLMKRKVIDLRGQKVLITGAASGIGRMLAQDMVKK	0.9745	0.99	GSBLHT00000251001
		+	MESLVGKVACITGASRGIGRGIALALAKE	0.7621	0.846	GSBLHT00001113001
		+	MRREFKHVRNFISNIINIILLWILQYVWTLPGFVVILSYLYSNNTFRA	0.8547	0.99	GSBLHT00002311001
	Iron-containing alcohol dehydrogenase	+	MMKAVNNFNFANTTRIVFGKGQIAQLPTLIPKDRIVYMTYGGGSIKRN	0.827	0.99	GSBLHT00002924001
	Myb-like DNA-binding protein	+	MKRRQSQSSYPVPVQTKLLRQ	0.7796	0.99	GSBLHT00000139001
	Transcriptional coactivator p15	+	MQQRICSICCRISRSPVWKRSFAWISEPR	0.979	0.99	GSBLHT00000272001
	Translation elongation factor EFG/EF2	+	MAAKAVAATSAFSRCFAAPVSDD	0.7195	0.846	GSBLHT00000424001
	RNA binding protein	+	MPQSRLVSASSSRSRSRSRS	0.9764	0.846	GSBLHT00000619001
		+	MGRNSRSRSRDSHRSSRSHRHRS	0.8585	0.846	GSBLHT00001693001
	RAB GTPase activating protein 1	+	MNMLKDWKRFCANNPKVVKRRIRKGIPDSLRG	0.99	0.846	GSBLHT00000821001
		+	MKSLRTLAWNGIPSVYRAVTWKLLLGYLPSIRSRQ	0.9773	0.846	GSBLHT00001485001
	Holliday junction resolvase YqgF	+	MAVLTVKQLQSLYSKVAHIRPRLLGLDVGTT	0.628	0.99	GSBLHT00000991001
	Translation elongation factor EFTu/EF1A	+	MLSALRCVKNLATPAVNKLIVGSRVLPAFTSVRSVSYERK	0.9588	0.99	GSBLHT00001127001
	ATP-dependent DNA helicase	+	MHRWREIPLFPNPRGYRQRRHRGFLPASLSTTRPNRVADPPSARRSVRLSVRRLPENNAHP	0.8923	0.846	GSBLHT00001985001
	Isy1-like splicing	+	MARTQEKAHTLMNKWVTSVHRMRMGQTAHRPLSAYECKT	0.9565	0.99	GSBLHT00002415001
	Translation initiation factor 3 (EIF-3)	+	MGNQLIKTTRRS	0.9879	0.923	GSBLHT00002530001
	DNA repair protein (XPGC)	+	MIKLLRRFSIQPIFV	0.7237	0.846	GSBLHT00002553001
	Translation initiation factor 4E (eIF-4E)	+	MSRGRLVIRK	0.59	0.923	GSBLHT00002556001
	Cold-shock protein DNA-binding	+	MFGLVKSVTSVVPRT	0.935	0.99	GSBLHT00002594001
	Translation elongation factor EF1A	+	MLHSTLSSQPTKYFFTFRRS	0.7674	0.99	GSBLHT00002854001
	Translation elongation factor EF1B	+	MLARVISAPLLRSISIRPFATVTAAMVKQLRDLTGAPMMD	0.9727	0.99	GSBLHT00003001001
	ATP-dependent RNA helicase DBP4	+	MAGKKRQFSQKGKNFGKNKKGNRSIGHKKESK	0.9018	0.923	GSBLHT00003023001
	Twinkle helicase	+	MHVLSQATLQQTRQSLQALHQQGHRRVHLPSLRHLRLLVRFQAEAGGSARGLALLPLSL	0.9662	0.923	GSBLHT00002210001
	Recombinase A protein (RecA)	+	MLRLTLKRVTGACVRSSILSTGMLQKRWFAAIGKKA	0.9906	0.99	GSBLHT00002960001
	Acyl CoA:diacylglycerol acyltransferase	+	MRISHRPLTAVLPMM	0.7565	0.923	GSBLHT00000761001
	Cobalamin adenosyltransferase	+	MLSRVLTRTVKAVPTMTRNLHFRK	0.9971	0.99	GSBLHT00003011001
	Cwf15/Cwc15 cell cycle control protein	+	MSTAHKPTWTPAAGRG	0.9396	0.99	GSBLHT00000691001
		+	MSTAHKPTWTPAAGRG	0.9396	0.99	GSBLHT00003099001
	Galactokinase	+	MGGYVLPFPTVLRGVAAGRRVPGKHCRVY	0.6541	0.846	GSBLHT00000612001
	Phosphoglycerate kinase	+	MLSALSKRLFSTSRTVS	0.9785	0.99	GSBLHT00001089001
	Serine-threonine kinase	+	MASFIGTPIVNSSYPQRHQSRQHPNRQKQQHQNRRLRHLRSLHLPIPRPSPRRIRYLPRLLSTPGSPY	0.9914	0.923	GSBLHT00001961001
		+	MNVLALGPLKKCSRLNRGVKCRY	0.8909	0.99	GSBLHT00002621001
		+	MCRSVGKYRKIARLNEGS	0.6116	0.99	GSBLHT00002958001
	Dihydropteroate synthase	+	MQVFLALGSNIGNRQKHLYTALSKLRRIASLKDTS	0.9059	0.846	GSBLHT00000014001
	TyrA protein	+	MLSIASKRVLRVALARPFSVEAQKV	0.9877	0.99	GSBLHT00000238001
	Peptidyl-prolyl cis-trans isomerase	+	MRYHSVLFALLALARN	0.7766	0.99	GSBLHT00000799001
	Enolase	+	MLSRVSAISLKSFTRA	0.9829	0.99	GSBLHT00000845001
	Inorganic pyrophosphatase	+	MLSTKLFRLNTSSIRSAVRLLSTYKGCT	0.9855	0.99	GSBLHT00001293001
	Glutamate-cysteine ligase	+	MCARLIFTISSVTVSFQMRTWKAPASTYNTSVAREGMRKRRISASNQHT	0.9958	0.99	GSBLHT00001882001
	Ferric reductase	+	MIVASIPAIRRASWELFFYLHQIVILCLLVLFIYHSSNFVYYATIPFVLYAADKLLRWFSIYSKRC	0.8903	0.846	GSBLHT00002072001
	Pseudouridine synthase	+	MLPPNAAALSMRIAKRIARSGVCSRR	0.9988	0.923	GSBLHT00002116001
	Lipoyltransferase	+	MSGLIKTINRV	0.9098	0.923	GSBLHT00002521001
	Rhodanese-like protein	+	MRKYNPRSRNLIIGMLASFRSIALKSTRLNFARA	0.973	0.99	GSBLHT00000179001
		+	MLGTTIYRRDRLRRLIVIALLAF	0.7234	0.923	GSBLHT00000964001
	CaaX prenyl protease	+	MRSLLRSALWSSHTYTSNWCAFPGRFIPSSSLKKSRALAFFTRRH	0.9876	0.99	GSBLHT00000560001
	Arginine/ornithine transport system ATPase	+	MFSCLGRSLSRAIPRCHAAAGCSIRLFGTQYSVE	0.9962	0.99	GSBLHT00000932001
	Fibrillarin	+	MYLTVQTLSHDGSRGRGGFSGSRGGRGGSRGGGRGGARGGGRGGARGGRGGARGGRGGARGGMRG	0.9842	0.99	GSBLHT00000997001
	Kinesin	+	MSVTTSTVASSIPVRVVVRV	0.8358	0.99	GSBLHT00001035001
		+	MERLLQKAFAIRA	0.7932	0.923	GSBLHT00006024001
	Cell division cycle protein 48	+	MVQARLSTYFFQEVRRHVLTPSGCIIIGIVAQSQFGSINRQILCSGYLS	0.9277	0.846	GSBLHT00001104001
	Protein phosphatase 2C	+	MNASSFFVKSRRALGTVSSLYRTGSIRIGTRG	0.9759	0.99	GSBLHT00001240001
	C2 calcium-dependent membrane targeting	+	MIHSIHSFNRLILRFIQFIHSFILRFIHSFIFLRFLRLLGFLLLLL	0.9899	0.99	GSBLHT00001454001
	Cation efflux protein	+	MLSVLHRTTTMPLKLFGLSQGRTVVLGLITPISNVRPLSFNTPAQ	0.8195	0.99	GSBLHT00001521001
	Glucose-inhibited division protein A	+	MLSRSICNRYIPPFPSSHFRACRSLARQFSSTLHYD	0.9884	0.99	GSBLHT00002546001
	Gtr1/RagA G protein	+	MLSLRRWIGRSTSKPWRSSTCTAPTRSSTSWFTRWTRS	0.9973	0.99	GSBLHT00003500001
	Exonuclease RRP6	+	MVEWNVSGGFSVSPFSSRRQRIGSPRKPLSLRNRPFVCGSVFTSRLGLPRLGVARPRYHRE	0.9082	0.923	GSBLHT00004812001
	Cullin-4B	+	MDTFWSTILRCIITVSSLLTHLSRGDQNKNLTTYCLNQIRSLLLSQESSLHIISRVIFFAFFSLQTNIAILKSVKQVRE	0.8047	0.846	GSBLHT00006116001
	Tetracycline resistance protein	+	MLTTAGRNRSRFHLYVVSIACQTGFSIILPLVPFVNEVLNTTSLQYSLTFSGYYLSMILSSIIFGALSDRIGRRMAIVVSLFGLTLGSVVCYTTSNVYVFIAARV	0.9794	0.99	GSBLHT00004455001
	Mg2+ transporter protein	+	MPHSNPLRSGLQKGLVQRS	0.7184	0.923	GSBLHT00006331001
	Major facilitator superfamily MFS-1	+	MLAGQTICGYVSSHFGWRSYFRVIPFLGMISFFIQLPSRG	0.5834	0.99	GSBLHT00006055001
	Acetyl-CoA synthetase	+	MLSRSFSVLKTRNVVRALSTSLKSY	0.9945	0.99	GSBLHT00005057001
	Holliday junction ATP-dependent DNA helicase ruvB	+	MFKKLHRVKICTQHLSVLVIHCKTLSFAITLVFIIPAEHFLFLIPFSVNKNEGLTGKQKSRRIVAHSHIK	0.5893	0.923	GSBLHT00003314001
	AFG1-like ATPase	+	MISSISKLVRFQNLSRVAVKAISCHTAVSSIHAPLRRFSSTAQPR	0.9899	0.99	GSBLHT00004815001
	Lipid transporter	+	MQDSVLNRIARSAGLNMVIQVLNRLFSFLINAILIRF	0.8188	0.846	GSBLHT00004473001
	Metallophosphoesterase	+	MKIVRTIYLRGFSKSILWT	0.8816	0.923	GSBLHT00004618001
	Mitochondrial glycoprotein family protein (MAM33)	+	MLSKLLLSNVSALRVGMRPLARSFATRFYDS	0.9875	0.923	GSBLHT00005079001
	Peptidase S54	+	MSKRSVSVLQPVITTSKRVVYDNYRMFSRRPLQFSDSAY	0.859	0.846	GSBLHT00006807001
	Elongation factor Tu	+	MLSALRCVKNLATPAVNKLIVGSRVLPAFTSVRSVSYERK	0.9588	0.99	GSBLHT00004857001
	tRNA pseudouridine synthase D	+	MKSTRIKSRPTHLIRKYLRYQKWLLRLTKTEVNHQNVCSMYYISRL	0.8689	0.846	GSBLHT00006566001
	Glycosyl transferase	+	MRSNSNFKSPKNKNSTSPPRL	0.6401	0.99	GSBLHT00006458001
	GTP binding protein	+	MFCLFGRTGAKSFRLARCIRPIHSGRGISRLGCFPCSSVVWDRVTAYSSFLSTATQRRFIGSNHEQY	0.9993	0.99	GSBLHT00003971001
	Tetraacyldisaccharide-1-P 4-kinase	+	MSLLLRKAACATRTLARGLFGF	0.9928	0.99	GSBLHT00003427001
	Glutamine cyclotransferase	+	MSIIIIVRALRN	0.5644	0.923	GSBLHT00006600001
	Ribosomal RNA methyltransferase	+	MFPTILRNSCYNGWRHTILRQFTTFKTAF	0.9466	0.99	GSBLHT00004558001
	N-acetylglucosaminyltransferase I	+	MLFHRLLLKVLRPALNRV	0.9893	0.923	GSBLHT00004485001
	Phospholipid/glycerol acyltransferase	+	MRPIFGSNKIR	0.8955	0.923	GSBLHT00003789001
	Tetratricopeptide TPR_2	+	MHILQRKGNRRFHDPVKMVTQLNSWFKGRL	0.9633	0.99	GSBLHT00004146001
	Iron-containing alcohol dehydrogenase	+	MMKAVNNFNFANTTRIVFGKGQIAQLPTLIPKDRIVYMTYGGGSIKRN	0.8154	0.99	GSBLHT00004776001
		+	MKAVNNFNFANTTRIVFGKGQIAQLPTLIPKDRIVYMTYGGGSIKRN	0.5345	0.99	GSBLHT00004779001
	Hydroxymethylglutaryl-CoA reductase	+	MLSLCARSTHRGLLRGLLVARS	0.9878	0.923	GSBLHT00003557001
	Carbohydrate kinase	+	MSSLQILKIARGIIPPLTSSLHKGQLGKIGVIGGCLEYTGAPFYAGISAMRA	0.8475	0.99	GSBLHT00004205001
	ATP-NAD kinase	+	MGKTFQARRLTRHYSAYSVDPLFPPVAIRSLLKSCVSE	0.8779	0.846	GSBLHT00007219001
	Adenylate kinase	+	MSLLRSSLILGRSLQSSVRCFSSTAGNV	0.9854	0.923	GSBLHT00006476001
	Riboflavin kinase	+	MSVVRCITKLPVCRIEGTVVHGFKRG	0.6833	0.99	GSBLHT00004762001
	Protein kinase	+	MNLRQPLQRRVTQYSVIRA	0.8998	0.923	GSBLHT00004069001
	Methyltransferase	+	MFVLRSLSQKTAPFAVNGLKTMLRRT	0.9743	0.99	GSBLHT00001609001
	3-hydroxyisobutyryl-CoA hydrolase	+	MLSLNKLIVGSWRTSRHLTNATQKSLSGILARSYMAGRNWVAAQGLQMKNNAAELPSSAPFIYPTRKGRC	0.9881	0.923	GSBLHT00000548001
	Hypothetical protein	+	MLCGARKPKMCARSIVSNLVPRRIKLGACNRS	0.9707	0.923	GSBLHT00000593001
	Unknown protein	+	MGNSVQTRNRRMFGNLLGHL	0.9519	0.99	GSBLHT00000628001
	Unknown protein	+	MSKFTALSVALAIITRGIPSNLTKS	0.9228	0.99	GSBLHT00000631001
	Unknown protein	+	MLAIRRGYRIVSPLRRFFAEIPAVN	0.9981	0.99	GSBLHT00000737001
	Hypothetical protein	+	MTKKTKTRRY	0.7304	0.846	GSBLHT00000738001
	Hypothetical protein	+	MLSIALRNRIAISSARRVALYRTVRCFATQSESA	0.9976	0.923	GSBLHT00000848001
		+	MLSIALRNRIAISSARRVALYRTVRCFATQSESA	0.9976	0.923	GSBLHT00000891001
	Hypothetical protein	+	MLKVAKNLRFGFFTNGYSSRRLISLNQIRPFTVSTTEQ	0.9507	0.846	GSBLHT00000869001
	Unknown protein	+	MQRLLSPTARLTARCFRRFAGAEAKA	0.9946	0.99	GSBLHT00001167001
	Unknown protein	+	MLSTLSRVKIPSRQIVCVSRLITHGSDVY	0.6747	0.99	GSBLHT00001627001
	Unknown protein	+	MSSRSFTQSASLSSSQQSIGSNSRPFMNSFPGS	0.7093	0.923	GSBLHT00001725001
	Hypothetical protein	+	MLSIALRNRIAISSARRVALYRTVRCFATQSESA	0.9976	0.923	GSBLHT00001854001
	Hypothetical protein	+	MQARFRGLTNLVHYAKYVVCPRVGLRVFSTEASPS	0.9792	0.99	GSBLHT00001895001
	Hypothetical protein	+	MLARVLQNPLSSRLIVTRSVSAFFQRRAFSENAESV	0.9823	0.99	GSBLHT00002574001
	Hypothetical protein	+	MLSSLRTIRSLLPARRVFVSCFSTL	0.9687	0.99	GSBLHT00002567001
	Unknown protein	+	MKRHFRHRNVALALRNLVRLTKTSRRKLSEELRDL	0.9932	0.99	GSBLHT00002847001
	Hypothetical protein	+	MYALKLAKCLLRPAQFAPVRSTLRAFTTNPKGM	0.9741	0.99	GSBLHT00002169001
	Hypothetical protein	+	MRLNGRSRSRSRSRSSSCRHRSRS	0.9722	0.923	GSBLHT00005017001
	Hypothetical protein	+	MISLFVRNGARALSAVRAVG	0.9277	0.99	GSBLHT00004999001
	Hypothetical protein	+	MLVSAKGLGTLRFVGRPCFFAKALNSSLGSARLFSQVRDPF	0.9442	0.923	GSBLHT00004957001
	Hypothetical protein	+	MQSQDYLLNGRLVNNMVKMLFTRC	0.6696	0.846	GSBLHT00007091001
	Hypothetical protein	+	MTLPSGLRGFPSFVFFVAKIGAILLLAFHGMLAFMLNIANFNAVKEGGPLMMNVVGNVKQVVMIILSVVLFNNKMKPIGVIGSVICITGSMWYSMGRI	0.7913	0.846	GSBLHT00007115001
	Unknown protein	+	MCCQNAIQRTTVKVANLRG	0.7002	0.846	GSBLHT00007118001
	Hypothetical protein	+	MKRLESTRRI	0.9218	0.923	GSBLHT00006408001
	Hypothetical protein	+	MSRINRMNRMKAMKAMKAMKAMKAMKAMNRVKRMKEMNRTKRVNRMKAMKAMNRVKRMTPMTPMTPMTPMNRTKRVNRM	0.9997	0.99	GSBLHT00003163001
	Unknown protein	+	MIIFNTKRLFSVTDSVT	0.9658	0.846	GSBLHT00003188001
	Hypothetical protein	+	MCGTCWRVGSPRLPTRWSASRAKWAVPSGWAGNSECPRWPRR	0.9793	0.923	GSBLHT00003203001
	Hypothetical protein	+	MISLVNRGITRTFLDSTVRSFSVVAGST	0.9944	0.99	GSBLHT00003339001
	Hypothetical protein	+	MLASSVFRVSRGVSVVVRTAARCRGGFSSPSLRFVLPPNTASICVRAFATSQEGE	0.9987	0.99	GSBLHT00003342001
	Unknown protein	+	MKKLFEAISRWY	0.8129	0.99	GSBLHT00003431001
	Hypothetical protein	+	MSFLAKVSPIHLLRRAFTRVINIE	0.9705	0.923	GSBLHT00003479001
	Unknown protein	+	MTTTRSRGSDATSRRSRRRTRWRSSWIRGMMCRSRSKRRRKRRRRRKKERKKKRKRRRTSRAGRR	1	0.99	GSBLHT00003492001
	Unknown protein	+	MELLCSLTSSVCRRAFYGIAGYTGRRIAPALSRLGTSSICARTIGTSSPNN	0.9413	0.923	GSBLHT00003555001
	Hypothetical protein	+	MGRRPARCYRYCKNKPYIKSRFCRG	0.9407	0.923	GSBLHT00003672001
	Hypothetical protein	+	MFVLRSLSQKTAPLAVNGLKTMLRRT	0.9684	0.99	GSBLHT00003919001
	Hypothetical protein	+	MASRDLIMTFFGTGAMKPSLRRG	0.6831	0.846	GSBLHT00003977001
	Unknown protein	+	MSPVLRNQRTRLQARRKMRRKLAENGKKSVASAKRPRLLLKLLLPKKRQNRKRRKRFARSGRKSERSGRRLKQLPPQLPRLLLLLKKRQNRKKKRKLVENGKKS	1	0.99	GSBLHT00004031001
	Unknown protein	+	MVKLFTRTLRYRFTYLPPTVKSRV	0.935	0.923	GSBLHT00004033001
	Unknown protein	+	MKKRKTKMNHHKWKKRSKAKRF	0.9084	0.99	GSBLHT00004054001
	Unknown protein	+	MSARVFSRIPRQFARGVRFQRMAMPQVNPKMWSTNGMNFRFANELNSQYMKSSRTLRQLATRMRVM	0.9989	0.99	GSBLHT00004106001
	Unknown protein	+	MSARVFSSIPKQFARAARLRFANSPQMSRRMWKQAETQMSFLKQINKPVVPKSRSFSEMMERF	0.9987	0.99	GSBLHT00004233001
	Unknown protein	+	MLSRALAFRTTFRGIYGMGANLQVFSRT	0.9913	0.99	GSBLHT00003722001
	Unknown protein	+	MFNAIKQSAQKSVITVTSWYRV	0.9022	0.99	GSBLHT00003735001
	Hypothetical protein	+	MFVLRSLSQKTAPFAVNGLKTMLRRT	0.9743	0.99	GSBLHT00003802001
	Unknown protein	+	MNLAATYSPKYIGVCRKAPVALKTRG	0.5987	0.99	GSBLHT00004291001
	Hypothetical protein	+	MGRHSRSRSRSRSHSRSRS	0.7062	0.923	GSBLHT00004297001
	Unknown protein	+	MYVVRKRISQPRNWTIAWQTMTRFWSWNRRSRSTRANAGNWRS	0.9671	0.923	GSBLHT00004431001
	Unknown protein	+	MRSDIRSLPSGPSGAKGVAPAGSAGLAQGVVAGMPQLVSPAVIPAVNRPLGQGYVPGVAALMPFMQPAYFAQQGGPLPAGMAPTARF	0.6728	0.923	GSBLHT00004454001
	Hypothetical protein	+	MFRLAVPRLVQLARPAVTVFPRLTPLCRDFSNRRRAG	0.8791	0.923	GSBLHT00004515001
	Unknown protein	+	MVNRLQRQIQAIHRE	0.7851	0.846	GSBLHT00004800001
	Unknown protein	+	MYAIRRGYRIVSPLRRFFAEIPAVN	0.9876	0.99	GSBLHT00004844001
	Hypothetical protein	+	MFRTLGTAARRFPCLASSRGVVRRNFALVNDISVRKRLTIGLSGFAIVATGCYFTGRTIYRSRRAKKMARL	0.996	0.923	GSBLHT00004966001
	Unknown protein	+	MKTLAQRSLAAVRKVN	0.8994	0.846	GSBLHT00004981001
	Unknown protein	+	MMKNLRILVAPNQPS	0.5337	0.923	GSBLHT00004329001
	Hypothetical protein	+	MRLGQTICRREFASSGSTWNFPSRTLAFFALSS	0.866	0.99	GSBLHT00004719001
	Unknown protein	+	MPHRSPPQRRANQLRRSQPDSPRSLSPLRRYPNSTFLRSGHPSSRLRPPHPHRQEARPPRGNPRVRRHPGRS	0.946	0.846	GSBLHT00005011001
	Unknown protein	+	MVWSVLLPRSPIRSSVCRA	0.9829	0.923	GSBLHT00005018001
	Hypothetical protein	+	MDKSLPVAPKKYRFGICAMRK	0.5831	0.846	GSBLHT00005061001
	Unknown protein	+	MLFRLLLVYSAVKTHRSRLPAFSSQQILAMLSDYVLFHVFPGLTAVPAAKKVVEMAQKQRKGAKSRG	0.8091	0.99	GSBLHT00005106001
	Hypothetical protein	+	MSSTYYTLFQFKIKWKRRT	0.6008	0.99	GSBLHT00006023001
	Hypothetical protein	+	MSAAIFIRYCSREMNQPVWRRAFSSVLSYSRYPLFVVRKGYSSRLFRRNSSFFRK	0.9974	0.923	GSBLHT00006252001
	Hypothetical protein	+	MWLKTWRKRFFILKGNKLYFSKGTRE	0.8502	0.923	GSBLHT00001194001
	Unnamed protein product	+	MIKQKFNPTHQRPVFKRMLAFRGRALFSRLQTICRGGNNPSFLSCCNLPGRRSLLGNGLNARF	0.9849	0.99	GSBLHT00001826001
	Hypothetical protein	+	MLAAVCRRAGAPLVRRFDSSLRNVSFLALYGVKKSGKVFQTDCFGGTMQVRRFASASEPM	0.9817	0.923	GSBLHT00006298001
	Hypothetical protein	+	MSPIQPNQSGSLPFARSTQSASQLQQSKGLTNSLSNSSLRRS	0.9862	0.846	GSBLHT00006452001
	Hypothetical protein	+	MLKAYRYILSSKMTK	0.9529	0.846	GSBLHT00004679001
	Hypothetical protein	+	MFRTGLVRSLFAVARVASKPATVVRCFSPLVTPTNSQLLRTVRSNAPLFRSFATGNLTS	0.999	0.923	GSBLHT00003854001
	Hypothetical protein	+	MGSGAKTKGKRQAGAGHRYTRRM	0.9898	0.923	GSBLHT00006820001
	Hypothetical protein	+	MTKKTKTRRY	0.7304	0.846	GSBLHT00004845001
	Hypothetical protein	+	MNRVFGILAILA	0.6393	0.923	GSBLHT00006477001
	Hypothetical protein	+	MFRNALRATCRVLRQSEEVI	0.9686	0.846	GSBLHT00003348001
	Hypothetical protein	+	MKRRARRRRWKRRQ	0.9939	0.846	GSBLHT00004834001
	Unknown protein	+	MLSFQRVLPGIGNGIVAYSRVAVRCY	0.8213	0.99	GSBLHT00000492001
